# Supplementary material for: Comparative Genomics of Closely-Related Gordonia Cluster DR Bacteriophages
Source: Viruses. 2022 Jul 27;14(8):1647. doi: 10.3390/v14081647 (PMC9413003; doi:10.3390/v14081647)
Supplement: Supplementary file 1 [file viruses-14-01647-s001.zip]

Archive with 2 entries (2 files):
- Versoza Howell etal - Comparative genomics of closely-related Gordonia cluster DR bacteriophages - Supplementary Figures - CLEAN.pdf
- Versoza Howell etal - Comparative genomics of closely-related Gordonia cluster DR bacteriophages - Supplementary Tables - CLEAN.pdf
